# Supplementary material for: A Novel Protein from Ectocarpus sp. Improves Salinity and High Temperature Stress Tolerance in Arabidopsis thaliana
Source: Int J Mol Sci. 2021 Feb 17;22(4):1971. doi: 10.3390/ijms22041971 (PMC7922944; doi:10.3390/ijms22041971)
Supplement: Supplementary file 1 [file ijms-22-01971-s001.zip]

Archive with 4 entries (4 files):
- Supplementary Figures and Table S2.pdf
- Supplementary Table S1.xlsx
- .DS_Store
- Supplementary Data S1.pdf
