# Supplementary material for: A Novel Protein from Ectocarpus sp. Improves Salinity and High Temperature Stress Tolerance in Arabidopsis thaliana
Source: Int J Mol Sci. 2021 Feb 17;22(4):1971. doi: 10.3390/ijms22041971 (PMC7922944; doi:10.3390/ijms22041971)
Supplement: Supplementary file 1 [file ijms-22-01971-s001.zip › Supplementary Table S1.xlsx]

## Sheet: Sheet1
Master	Accession	Description	Exp. q-value: Combined	Sum PEP Score	Coverage [%]	# Peptides	# PSMs	# Unique Peptides	# Protein Groups	# AAs	MW [kDa]	calc. pI	Score Sequest HT: Sequest HT	# Peptides (by Search Engine): Sequest HT
Master Protein	custom-a	His-tag Uncharacterized protein OS=Ectocarpus siliculosus OX=2880 GN=Esi_0017_0056 PE=4 SV=1	0	358.955	70	27	941	27	1	397	43.9	8.46	3134.02	27
Confidence	Sequence	Modifications	Qvality PEP	Qvality q-value	# Protein Groups	# Proteins	# PSMs	Master Protein Accessions	# Missed Cleavages	Theo. MH+ [Da]	Confidence (by Search Engine): Sequest HT	Percolator q-Value (by Search Engine): Sequest HT	Percolator PEP (by Search Engine): Sequest HT	XCorr (by Search Engine): Sequest HT
High	MLAEASQHDK		0.00488894	0	1	1	12	custom-a	0	1129.53	High	0	0.003778	3.51
High	MLAEASQHDK	1xOxidation [M1]	0.00888778	0	1	1	6	custom-a	0	1145.53	High	0	0.002539	3.47
High	QVQEAAAAMEAEHR	1xGln->pyro-Glu [N-Term]	0.000476173	0	1	1	4	custom-a	0	1523.69	High	0	0.0001263	4.79
High	QVQEAAAAMEAEHR	1xGln->pyro-Glu [N-Term]; 1xOxidation [M9]	0.000464311	0	1	1	4	custom-a	0	1539.69	High	0	0.0004284	4.31
High	QVQEAAAAMEAEHR		5.4652e-05	0	1	1	21	custom-a	0	1540.72	High	0	0.000145	5.52
High	QVQEAAAAMEAEHR	1xOxidation [M9]	0.000339584	0	1	1	10	custom-a	0	1556.71	High	0	6.127e-05	4.99
High	QQQQQLQHQK		0.00267191	0	1	1	8	custom-a	0	1293.67	High	0	0.0006453	4.39
High	QQQQQLQHQK	1xGln->pyro-Glu [N-Term]	0.00338566	0	1	1	6	custom-a	0	1276.64	High	0	0.008704	4.43
High	IMSTSDPAQQK		0.00433286	0	1	1	4	custom-a	0	1205.58	High	0	0.002943	3.34
High	IMSTSDPAQQK	1xOxidation [M2]	0.00139445	0	1	1	6	custom-a	0	1221.58	High	0	0.0007713	3.67
High	LVPTAVLR		0.0193705	0	1	1	8	custom-a	0	868.561	High	0.0005294	0.01951	2.19
High	RPVCALSACNEAVYQDPVTGQEHDFCGR	3xCarbamidomethyl [C4; C9; C26]	3.56393e-06	0	1	1	16	custom-a	0	3236.43	High	0	1.825e-06	8.78
High	RPVCALSACNEAVYQDPVTGQEHDFCGR	2xCarbamidomethyl [C9; C]; 1xPropionamide [C]	5.99333e-06	0	1	1	12	custom-a	0	3250.45	High	0	6.162e-07	7.61
High	RPVCALSACNEAVYQDPVTGQEHDFCGR	1xCarbamidomethyl [C]; 2xPropionamide [C9; C]	1.02843e-05	0	1	1	9	custom-a	0	3264.46	High	0	2.221e-06	7.96
High	VQFVLTGNYSK		0.00116881	0	1	1	146	custom-a	0	1255.67	High	0	0.001308	3.98
High	VTDTMVLFWNPPCVFTQWEPALFEVDGVK	1xCarbamidomethyl [C13]	3.36674e-05	0	1	1	36	custom-a	0	3425.66	High	0	0.002939	5.42
High	VTDTMVLFWNPPCVFTQWEPALFEVDGVK	1xPropionamide [C13]	0.000199915	0	1	1	5	custom-a	0	3439.67	High	0	2.305e-05	4.67
High	VTDTMVLFWNPPCVFTQWEPALFEVDGVK	1xCarbamidomethyl [C13]; 1xOxidation [M5]	1.91314e-05	0	1	1	50	custom-a	0	3441.65	High	0	0.006163	5.66
High	VTDTMVLFWNPPCVFTQWEPALFEVDGVK	1xPropionamide [C13]; 1xOxidation [M5]	0.000358965	0	1	1	6	custom-a	0	3455.67	High	0	4.528e-05	5.48
High	VTDTMVLFWNPPCVFTQWEPALFEVDGVK	1xPhospho [T]; 1xDioxidation [C13]; 2xOxidation [M5; C13]	0.0219293	0	1	1	6	custom-a	0	3480.59	High	0	0.04145	3.09
High	YKLVPTAVLR		0.011417	0	1	1	4	custom-a	1	1159.72	High	0	0.003379	3.35
High	VWGIGMDAFDPNVER		2.82164e-05	0	1	1	70	custom-a	0	1705.8	High	0	9.63e-06	5.4
High	VWGIGMDAFDPNVER	1xOxidation [M6]	3.16891e-05	0	1	1	90	custom-a	0	1721.8	High	0	4.355e-06	5.34
High	YCSAEQYMMACK	2xCarbamidomethyl [C2; C11]	0.000654345	0	1	1	4	custom-a	0	1541.59	High	0	0.0001958	3.78
High	YCSAEQYMMACK	1xCarbamidomethyl [C]; 1xPropionamide [C]	0.000571015	0	1	1	4	custom-a	0	1555.6	High	0	7.758e-05	4.39
High	YCSAEQYMMACK	2xCarbamidomethyl [C2; C11]; 1xOxidation [M]	0.000524081	0	1	1	4	custom-a	0	1557.58	High	0	7.006e-05	4.6
High	YCSAEQYMMACK	1xCarbamidomethyl [C]; 1xPropionamide [C]; 1xOxidation [M]	0.000768985	0	1	1	6	custom-a	0	1571.6	High	0	0.0001092	3.63
High	YCSAEQYMMACK	2xCarbamidomethyl [C2; C11]; 2xOxidation [M8; M9]	0.00105134	0	1	1	2	custom-a	0	1573.58	High	0	0.0001564	3.8
High	YCSAEQYMMACK	1xCarbamidomethyl [C]; 1xPropionamide [C]; 2xOxidation [M8; M9]	0.00228547	0	1	1	3	custom-a	0	1587.59	High	0	0.0003838	3.06
High	RPVCALSACNEAVYQDPVTGQEHDFCGR	3xPropionamide [C4; C9; C26]	3.00623e-07	0	1	1	6	custom-a	0	3278.48	High	0	2.047e-08	8.69
High	RPVCALSACNEAVYQDPVTGQEHDFCGR	1xCarbamidomethyl [C26]; 1xPhospho [S/Y]; 1xPropionamide [C]; 1xOxidation [C]	0.000101154	0	1	1	3	custom-a	0	3289.39	High	0	1.544e-05	5.79
High	RQVQEAAAAMEAEHR		2.4375e-05	0	1	1	6	custom-a	1	1696.82	High	0	1.231e-05	6.56
High	RQVQEAAAAMEAEHR	1xOxidation [M10]	0.000131506	0	1	1	3	custom-a	1	1712.81	High	0	0.000174	5.89
High	THATLFK		0.0212865	0	1	1	32	custom-a	0	817.457	High	0.0005294	0.02341	3.17
High	THATLFKQQQQQLQHQKAATFRPDR		0.000155334	0	1	1	3	custom-a	2	3006.58	High	0	2.805e-05	6.81
High	THATLFKQQQQQLQHQK		4.05789e-05	0	1	1	4	custom-a	1	2092.1	High	0	5.453e-06	6.79
High	EVANYDHGIWNLCKVQFVLTGNYSKFTQNPGMCDQLLATGDK	2xCarbamidomethyl [C13; C33]	7.78072e-05	0	1	1	4	custom-a	2	4832.29	High	0	1.147e-05	5.84
High	EVANYDHGIWNLCKVQFVLTGNYSKFTQNPGMCDQLLATGDK	2xCarbamidomethyl [C13; C33]; 1xOxidation [M32]	2.55076e-05	0	1	1	4	custom-a	2	4848.29	High	0	3.22e-06	6.2
High	EVANYDHGIWNLCKVQFVLTGNYSKFTQNPGMCDQLLATGDK	1xCarbamidomethyl [C33]; 1xPropionamide [C13]; 1xOxidation [M32]	0.00431111	0	1	1	2	custom-a	2	4862.3	High	0	0.004755	5.22
High	EVANYDHGIWNLCKVQFVLTGNYSK	1xPropionamide [C13]	0.000576806	0	1	1	2	custom-a	1	2969.46	High	0	0.000112	5.24
High	FTQNPGMCDQLLATGDK	1xCarbamidomethyl [C8]	0.000146947	0	1	1	6	custom-a	0	1895.86	High	0	2.857e-05	4.47
High	FVSAAGPAMTADSLGALNMTALQTQLHCPDMGLR	1xCarbamidomethyl [C28]	2.31755e-05	0	1	1	6	custom-a	0	3545.7	High	0	4.592e-06	6.78
High	FVSAAGPAMTADSLGALNMTALQTQLHCPDMGLR	1xPropionamide [C28]	1.82819e-05	0	1	1	2	custom-a	0	3559.72	High	0	2.202e-06	5.52
High	FVSAAGPAMTADSLGALNMTALQTQLHCPDMGLR	1xCarbamidomethyl [C28]; 1xOxidation [M]	1.80072e-05	0	1	1	14	custom-a	0	3561.7	High	0	0.002649	6.62
High	EVANYDHGIWNLCKVQFVLTGNYSK	1xCarbamidomethyl [C13]	0.000106928	0	1	1	4	custom-a	1	2955.45	High	0	1.65e-05	6.28
High	EVANYDHGIWNLCK	1xPhospho [Y5]	0.00858123	0	1	1	1	custom-a	0	1741.74	High	0	0.002443	4.25
High	EVANYDHGIWNLCK	1xPropionamide [C13]	0.0031871	0	1	1	4	custom-a	0	1732.81	High	0.0009914	0.06428	4.34
High	EVANYDHGIWNLCK	1xCarbamidomethyl [C13]	0.000181637	0	1	1	74	custom-a	0	1718.8	High	0	0.0003048	5.57
High	GQNLLGKILMYVR	1xOxidation [M10]	0.00393771	0	1	1	2	custom-a	1	1520.86	High	0	0.001004	3.49
High	ANVFGDTDIWNK		0.0003101	0	1	1	122	custom-a	0	1379.66	High	0	0.0002322	4.46
High	VPQALR		0.0716481	0.000841254	1	1	5	custom-a	0	683.42	High	0.0005294	0.02819	1.53
High	YCSAEQYMMACK	1xCarbamidomethyl [C2]; 1xPhospho [Y7]	0.0467142	0.000841254	1	1	1	custom-a	0	1564.53	High	0	0.01293	2.67
High	VTDTMVLFWNPPCVFTQWEPALFEVDGVK	1xDioxidation [C13]; 2xOxidation [M5; C13]	0.0471697	0.000841254	1	1	3	custom-a	0	3400.63	High	0	0.01305	3.42
High	WERPDLASR		0.0758459	0.000841254	1	1	4	custom-a	0	1129.57	High	0.0005294	0.0302	2.18
High	LIPSNGR		0.0529789	0.000841254	1	1	3	custom-a	0	756.436	High	0.0005294	0.02493	1.64
High	ILMYVR		0.0442836	0.000841254	1	1	48	custom-a	0	794.459	High	0.0005235	0.0419	1.92
High	VTDTMVLFWNPPCVFTQWEPALFEVDGVK	1xOxidation [M5]; 1xDioxidation [C13]	0.170333	0.00400769	1	1	1	custom-a	0	3416.62	High	0.001471	0.06235	4.28
High	GQNLLGK		0.207508	0.0047481	1	1	6	custom-a	0	729.425	High	0.001471	0.08001	2.35
High	ILMYVR	1xOxidation [M3]	0.241973	0.00546991	1	1	4	custom-a	0	810.454	High	0.001471	0.09773	1.93
